# Supplementary material for: Thermal Strain and Microstrain in a Polymorphic Schiff Base: Routes to Thermosalience
Source: Molecules. 2025 Jun 12;30(12):2567. doi: 10.3390/molecules30122567 (PMC12196372; doi:10.3390/molecules30122567)
Supplement: Supplementary file 1 [file molecules-30-02567-s001.zip]

Archive with 1 entries (1 files):
- molecules-3663819-supplementary.pdf
